# Supplementary material for: Amylase Binding to Oral Streptococci: A Key Interaction for Human Oral Microbial Ecology, Adaptation and Fitness
Source: Biomolecules. 2025 Nov 18;15(11):1616. doi: 10.3390/biom15111616 (PMC12650345; doi:10.3390/biom15111616)
Supplement: Supplementary file 1 [file biomolecules-15-01616-s001.zip]

Archive with 2 entries (2 files):
- biomolecules-3907213-Original Western blot-resub.pdf
- biomolecules-3907213-supplement-resub.pdf
